# Supplementary material for: Mitochondrial Genome and RNA Editing Tissue Specificity of Centella asiatica
Source: Genes (Basel). 2025 Aug 12;16(8):953. doi: 10.3390/genes16080953 (PMC12385686; doi:10.3390/genes16080953)
Supplement: Supplementary file 1 [file genes-16-00953-s001.zip › Supplementary Material/Supplementary Material 2 - Tabes.xlsx]

## Sheet: Tab S1
Table S1: Path Selection Solutions for Repetitive Regions Resolved by Oxford Nanopore Sequencing Data
Conting	Type	Path
1	circular	2-25-5-15-29-56-12-69-6-73-10-25-19-54-4-18-9-23-20-15-8-38-16-34-27-2
2	circular	1-52-11-68-7-43-14-27-34-80-1
3	circular	3-23-13-80-34-17-18-3

## Sheet: Tab S2
Table S2 ：Mitochondrially encoded genes in Centella asiatica.
Group of genes	Name of genes
ATP synthase	atp1(×2),atp4,atp6(×2),ap8,atp9(×2)
NADH dehydrogenase	nadl,nad2,nad3,nad4,nad4L,nad5,nad6,nad7,nad9
Cytochrome c biogenesis	cob
Ubiquinol cytochrome c reductase	ccmB,ccmC,ccmFC,ccmFN
Cytochrome c oxidase	coxl (×2),cox2,cox3
Maturases	matR
Transport membrane protein	mttB
Large subunit of ribosome	rpl5,rpl1o,rpl16
Small subunit of ribosome	rps3,rps4,rps7,rps12,rps13,rps14
Ribosome RNA	mn5(×2),rn18(×2),rn26(×2)
Transfer RNA	trnC-GCA,trnD-GUC,trnE-UUC,trnF-GAA,trnG-GCC (×2),trnH-GUG,trnK-UUU,trnM-CAU(×4),trnN-GUU,trnP-UGG,trnQ-UUG,trnS-GCU (×3),trnS-UGA,trnW-CCA,trnY-GUA
Note: The numbers in parentheses indicate the copy numbers of the genes, e.g., "(×2)" represents two copies.

## Sheet: Tab S3
Table S3： Codon usage bias in Centella asiatica mitochondria.
Amino	Codon 1	Codon 2	Codon 3	Codon 4	Codon 5	Codon 6
	RSCU	RSCU	RSCU	RSCU	RSCU	RSCU
Arg	AGA	CGU	CGA	CGG	AGG	CGC
	1.33	1.27	1.26	0.83	0.67	0.64
Asn	AAU	AAC
	1.37	0.63
Asp	GAU	GAC
	1.34	0.66
Cys	UGU	UGC
	1.27	0.73
End	UAA	UAG	UGA
	1.4	0.8	0.8
Gln	CAA	CAG
	1.51	0.49
Glu	GAA	GAG
	1.38	0.62
Gly	GGA	GGU	GGG	GGC
	1.43	1.32	0.72	0.52
His	CAU	CAC
	1.52	0.47
Ile	AUU	AUA	AUC
	1.33	0.87	0.81
Leu	UUA	CUU	UUG	CUA	CUC	CUG
	1.44	1.25	1.21	0.93	0.68	0.5
Lys	AAA	AAG
	1.22	0.78
Met	AUG
	1
Phe	UUU	UUC
	1.12	0.88
Pro	CCU	CCA	CCC	CCG
	1.4	1.14	0.77	0.69
Ser	UCU	UCA	AGU	UCC	UCG	AGC
	1.4	1.2	1.03	0.98	0.8	0.6
Thr	ACU	ACC	ACA	ACG
	1.36	1.02	1.02	0.59
Trp	UGG
	1
Tyr	UAU	UAC
	1.5	0.5
Val	GUU	GUA	GUG	GUC
	1.22	1.18	0.83	0.77

## Sheet: Tab S4
Table S4: Dispersed repeats sequences in the mitochondrial genome of Centella asiatica
Chromosomes	ID	The repeat length of the first part	The starting site of the first part	Matching direction	The repeat length of the second part	The starting site of the second part	Interval distance of repeats	E-value
chr1	R1	5870	40947	P	5870	124155	0	0
	R2	1199	21536	F	1199	81060	0	0
	R3	76	115847	P	76	135189	0	1.08e-36
	R4	66	69806	F	66	113780	0	1.13e-30
	R5	64	41354	P	64	74484	0	1.81e-29
	R6	64	74484	F	64	129554	0	1.81e-29
	R7	63	99338	P	63	144172	-1	1.36e-26
	R8	54	99347	P	54	144172	0	1.89e-23
	R9	56	88001	P	56	143570	-1	1.99e-22
	R10	49	79199	P	49	121162	0	1.94e-20
	R11	44	69864	F	44	108853	0	1.99e-17
	R12	47	113751	P	47	123485	-2	3.02e-15
	R13	38	73759	F	38	123506	0	8.13e-14
	R14	37	45600	F	37	75232	0	3.25e-13
	R15	37	75232	P	37	125335	0	3.25e-13
	R16	46	132248	F	46	135644	-3	5.09e-13
	R17	36	118320	P	36	135612	0	1.3e-12
	R18	38	45601	F	38	69865	-1	9.27e-12
	R19	38	45601	F	38	108854	-1	9.27e-12
	R20	38	69865	P	38	125333	-1	9.27e-12
	R21	38	108854	P	38	125333	-1	9.27e-12
	R22	34	12729	F	34	41224	0	2.08e-11
	R23	34	12729	P	34	129714	0	2.08e-11
	R24	34	20919	F	34	20976	0	2.08e-11
	R25	33	53395	P	33	140206	0	8.33e-11
	R26	36	69865	F	36	75233	-1	1.41e-10
	R27	36	75233	F	36	108854	-1	1.41e-10
	R28	38	132148	F	38	135544	-2	5.14e-10
	R29	31	43693	F	31	82358	0	1.33e-09
	R30	31	82358	P	31	127248	0	1.33e-09
	R31	39	65620	P	39	144748	-3	5.02e-09
	R32	30	74481	F	30	108949	0	5.33e-09
	R33	30	107390	P	30	147422	0	5.33e-09
	R34	36	132258	F	36	135654	-2	7.38e-09
	R35	33	41391	P	33	108946	-1	8.24e-09
	R36	33	108946	F	33	129548	-1	8.24e-09
	R37	38	133712	F	38	134327	-3	1.85e-08
	R38	35	52377	F	35	52425	-2	2.79e-08
	R39	32	80585	F	32	120166	-1	3.2e-08
	R40	37	24015	F	37	24085	-3	6.82e-08
	R41	37	41224	P	37	109029	-3	6.82e-08
	R42	37	109029	F	37	129711	-3	6.82e-08
	R43	30	41745	P	30	113779	-1	4.8e-07
	R44	30	43017	P	30	48425	-1	4.8e-07
	R45	30	48425	F	30	127925	-1	4.8e-07
	R46	30	50690	F	30	50872	-1	4.8e-07
	R47	30	52893	F	30	105444	-1	4.8e-07
	R48	30	72494	F	30	83816	-1	4.8e-07
	R49	30	83587	F	30	135538	-1	4.8e-07
	R50	30	113779	F	30	129197	-1	4.8e-07
	R51	32	31134	P	32	69838	-2	1.49e-06
	R52	32	31134	P	32	113812	-2	1.49e-06
	R53	32	41742	P	32	69806	-2	1.49e-06
	R54	32	69806	F	32	129198	-2	1.49e-06
	R55	32	99168	P	32	114922	-2	1.49e-06
	R56	34	9395	P	34	140172	-3	3.36e-06
	R57	34	12729	P	34	109032	-3	3.36e-06
	R58	31	39035	F	31	120240	-2	5.58e-06
	R59	31	41741	F	31	46524	-2	5.58e-06
	R60	31	41741	P	31	124417	-2	5.58e-06
	R61	31	46524	P	31	129200	-2	5.58e-06
	R62	31	50690	F	31	50830	-2	5.58e-06
	R63	31	124419	F	31	129202	-2	5.58e-06
	R64	33	50827	F	33	50869	-3	1.23e-05
	R65	33	132316	F	33	135712	-3	1.23e-05
	R66	30	20651	F	30	70969	-2	2.09e-05
	R67	30	46525	P	30	69808	-2	2.09e-05
	R68	30	46525	P	30	113782	-2	2.09e-05
	R69	30	51802	P	30	93940	-2	2.09e-05
	R70	30	69808	F	30	124417	-2	2.09e-05
	R71	30	113782	F	30	124417	-2	2.09e-05
	R72	32	46890	F	32	46956	-3	4.46e-05
	R73	31	8415	F	31	8526	-3	0.000162
	R74	31	9080	F	31	73789	-3	0.000162
	R75	31	16504	P	31	53475	-3	0.000162
	R76	31	23956	F	31	24027	-3	0.000162
	R77	31	43001	P	31	48440	-3	0.000162
	R78	31	48440	F	31	127940	-3	0.000162
	R79	31	62173	F	31	76397	-3	0.000162
	R80	31	73757	P	31	113748	-3	0.000162
	R81	31	88030	F	31	110637	-3	0.000162
	R82	30	12730	F	30	77931	-3	0.000584
	R83	30	33905	P	30	118674	-3	0.000584
	R84	30	41225	F	30	77931	-3	0.000584
	R85	30	46902	F	30	46935	-3	0.000584
	R86	30	55619	F	30	143313	-3	0.000584
	R87	30	66621	F	30	98544	-3	0.000584
	R88	30	69073	F	30	87675	-3	0.000584
	R89	30	77931	P	30	129717	-3	0.000584
	R90	30	132174	F	30	135570	-3	0.000584
chr2	R91	52	30019	F	52	60185	-3	3.28e-17
	R92	36	52761	F	36	52785	0	2.36e-13
	R93	40	7248	F	40	7287	-3	2.46e-10
	R94	35	29938	F	35	60120	-3	1.67e-07
	R95	32	29890	F	32	60072	-3	8.1e-06
	R96	31	29724	P	31	52765	-3	2.94e-05
	R97	31	29724	P	31	52789	-3	2.94e-05
	R98	30	29880	F	30	45094	-3	0.000106
	R99	30	49905	F	30	49964	-3	0.000106
chr3	R100	40	1717	F	40	1741	0	3.53e-16
	R101	42	3231	F	42	3286	-2	1.71e-13
	R102	35	3113	F	35	3177	-2	1.94e-09
	R103	32	1550	F	32	1786	-2	1.03e-07
	R104	32	15744	F	32	15929	-2	1.03e-07
	R105	30	1408	F	30	1726	-2	1.45e-06
	R106	30	1408	F	30	1750	-2	1.45e-06
	R107	31	3214	F	31	3269	-3	1.12e-05
	R108	31	15451	P	31	27189	-3	1.12e-05
	R109	30	3246	F	30	3301	-3	4.06e-05

## Sheet: Tab S5
Table S5: Tandem repeat sequences in the mitochondrial genome of Centella asiatica
Chromosomes	Indices	Period	Copy	Consensus	Percent	Percent	Score	A	C	G	T	Entropy
		Size	Number	Size	Matches	Indels						(0-2)
chr1	10730--10758	12	2.4	12	94	0	51	3	13	27	55	1.55
	11007--11074	33	2.1	33	82	0	94	29	17	27	25	1.97
	23963--24122	70	2.3	71	83	1	215	31	15	17	35	1.91
	41084--41161	9	8.6	9	67	16	50	48	5	11	34	1.61
	46903--47010	33	3.3	33	81	5	151	27	27	23	21	1.99
	52379--52457	25	3.2	24	59	21	59	49	13	24	12	1.77
	53791--53837	24	2	24	82	0	66	21	23	29	25	1.99
	71020--71057	20	1.9	19	89	5	60	63	23	10	2	1.39
	75441--75479	16	2.4	16	78	0	50	38	10	2	48	1.51
	109857--109890	17	2	17	100	0	68	41	5	29	23	1.78
	122961--123000	18	2.2	18	81	0	59	15	15	12	57	1.66
	129812--129889	9	8.6	9	68	13	50	34	11	5	48	1.61
	134306--134341	17	2.1	18	89	5	58	33	13	16	36	1.89
chr2	7249--7343	39	2.3	41	91	7	151	15	17	24	42	1.89
	30863--30911	21	2.4	21	79	3	56	61	10	18	10	1.55
	44136--44168	9	3.7	9	87	0	52	69	6	24	0	1.1
	52758--52821	24	2.7	24	97	0	121	29	12	28	29	1.93
	53056--53094	18	2.2	18	90	0	64	28	7	30	33	1.85
chr3	655--702	24	2	24	100	0	96	16	4	33	45	1.67
	1331--1412	33	2.5	33	70	2	80	31	10	20	36	1.88
	1718--1781	24	2.7	24	100	0	128	37	15	21	25	1.93
	3107--3204	20	4.7	20	65	14	74	19	11	31	37	1.87
	3217--3314	27	3.6	27	70	8	101	35	10	19	34	1.86
	3244--3328	28	3.1	28	68	10	91	37	10	17	34	1.84
	3215--3328	55	2.1	55	91	0	193	36	10	18	34	1.85
	32692--32726	17	2.1	17	88	0	56	31	22	25	20	1.98

## Sheet: Tab S6
Table S6: SSRs in the mitochondrial genome of Centella asiatica
Mitochondrial genome	SSR nr.	SSR type	SSR	size	start	end
Circular molecule 1	1	p3	(AGA)4	12	7360	7371
	2	p2	(TA)5	10	8764	8773
	3	p4	(GATG)4	16	13219	13234
	4	p3	(CTT)4	12	21070	21081
	5	p4	(CAAT)3	12	26084	26095
	6	p4	(GAAA)3	12	37849	37860
	7	p5	(TAGAA)3	15	41141	41155
	8	p2	(TA)7	14	41302	41315
	9	p2	(TA)6	12	41328	41339
	10	p2	(AG)5	10	42675	42684
	11	p2	(AT)6	12	48899	48910
	12	p3	(ACA)4	12	50644	50655
	13	p1	(T)11	11	53998	54008
	14	p4	(AATG)3	12	55394	55405
	15	p4	(ATTG)3	12	60584	60595
	16	p5	(TAAAG)3	15	74326	74340
	17	p4	(CTAT)3	12	116270	116281
	18	p4	(TTCT)3	12	118577	118588
	19	p2	(AG)5	10	120806	120815
	20	p2	(CT)5	10	128289	128298
	21	p2	(TA)6	12	129634	129645
	22	p2	(TA)7	14	129658	129671
	23	p5	(TATTC)3	15	129816	129830
	24	p2	(CT)5	10	131325	131334
	25	p4	(AAGA)3	12	133899	133910
	26	p4	(CTTT)3	12	134038	134049
	27	p1	(A)10	10	136738	136747
Circular molecule 2	28	p4	(TTAT)3	12	804	815
	29	p2	(TA)5	10	23591	23600
	30	p2	(TA)5	10	24159	24168
	31	p3	(AGT)4	12	32157	32168
	32	p4	(CTAT)3	12	34571	34582
	33	p4	(TCTT)3	12	39501	39512
	34	p1	(T)10	10	42917	42926
	35	p3	(TTG)4	12	43231	43242
	36	p4	(AGTC)3	12	47346	47357
	37	p2	(CT)5	10	57735	57744
Circular molecule 3	38	p5	(TATTA)3	15	903	917
	39	p4	(CATT)3	12	8699	8710
	40	p3	(GAC)4	12	12345	12356
	41	p3	(ACA)4	12	15689	15700
	42	p3	(ACT)4	12	15766	15777
	43	p4	(TTTC)3	12	18758	18769
	44	p4	(TAGA)3	12	19158	19169
	45	p3	(TAC)4	12	19743	19754
	46	p4	(CTCA)3	12	25912	25923
	47	p5	(TATAT)3	15	34641	34655
	48	p2	(AT)5	10	36257	36266

## Sheet: Tab S7
Table S7: The homologous DNA fragment in the Centella asiatica mitochondrial genome.
Number	Mitochondrial genome	% Identity	Alignment Length	Mismatches	Gap Openings	Alignment start (chloroplast genome)	Alignment end (chloroplast genome)	Alignment start (mitochondrial genome)	Alignment end (mitochondrial genome)	E-value	Bit Score	MTPT annotation
1	Circular molecule 2	96.324	1088	14	6	147152	148234	54122	53056	0	1764	Partial (ycf2)
2	Circular molecule 2	96.324	1088	14	6	92704	93786	53056	54122	0	1764	Partial (ycf2)
3	Circular molecule 2	89.822	953	27	17	50104	51045	27125	26232	0	1158	Partial (ndhJ,ndhK)
4	Circular molecule 1	74.099	888	177	38	102060	102923	107057	106199	9.2e-86	316	Partial (rrn16S)
5	Circular molecule 1	74.099	888	177	38	138015	138878	106199	107057	9.2e-86	316	Partial (rrn16S)
6	Circular molecule 3	74.099	888	177	38	138015	138878	23794	22936	2.42e-86	316	Partial (rrn16S)
7	Circular molecule 3	74.099	888	177	38	102060	102923	22936	23794	2.42e-86	316	Partial (rrn16S)
8	Circular molecule 1	97.335	713	7	3	77532	78244	141144	140444	0	1201	Partial (petB)
9	Circular molecule 1	95.78	545	8	3	136750	137289	85626	85092	0	865	Partial (trnI-GAU)
10	Circular molecule 1	95.78	545	8	3	103649	104188	85092	85626	0	865	Partial (trnI-GAU)
11	Circular molecule 2	90.959	542	2	10	135957	136498	40519	40025	0	686	Partial (trnI-GAU,trnA-UGC)
12	Circular molecule 2	90.959	542	2	10	104440	104981	40025	40519	0	686	Partial (trnI-GAU,trnA-UGC)
13	Circular molecule 2	94.194	465	8	5	41149	41613	48376	48821	0	691	Partial (psaA)
14	Circular molecule 1	97.356	416	2	2	134001	134412	48150	47740	0	699	Partial (rrn23S)
15	Circular molecule 1	97.356	416	2	2	106526	106937	47740	48150	0	699	Partial (rrn23S)
16	Circular molecule 1	91.771	401	1	7	141266	141661	72113	71740	1.09e-149	529	IGS (trnV-GAC,rps7)
17	Circular molecule 1	91.771	401	1	7	99277	99672	71740	72113	1.09e-149	529	IGS (rps7,trnV-GAC)
18	Circular molecule 2	94.026	385	6	5	109972	110354	31231	30862	9.8e-162	568	Complete (trnN-GUU)
19	Circular molecule 2	94.026	385	6	5	130584	130966	30862	31231	9.8e-162	568	Complete (trnN-GUU)
20	Circular molecule 1	96.774	372	12	0	780	1151	86171	86542	1.74e-177	621	Partial (psaA)
21	Circular molecule 2	84.865	370	32	12	68147	68509	14273	14625	1.07e-96	351	Complete (petG,trnW-CCA)
22	Circular molecule 1	90.769	325	3	4	107133	107456	52818	52520	1.47e-113	409	Partial (rrn23S)
23	Circular molecule 1	90.769	325	3	4	133482	133805	52520	52818	1.47e-113	409	Partial (rrn23S)
24	Circular molecule 3	88.82	322	3	4	41933	42249	31718	32011	8.53e-101	364	Partial (psaA)
25	Circular molecule 1	84.127	315	18	10	94805	95118	40383	40100	1.56e-73	276	IGS (ycf2,trnL-CAA)
26	Circular molecule 1	84.127	315	18	10	145820	146133	40100	40383	1.56e-73	276	IGS (trnL-CAA,ycf2)
27	Circular molecule 2	86.598	291	5	8	149622	149909	31960	31701	2.38e-78	291	Partial (ycf2)
28	Circular molecule 2	86.598	291	5	8	91029	91316	31701	31960	2.38e-78	291	Partial (ycf2)
29	Circular molecule 2	86.879	282	1	10	35883	36164	15140	14895	3.97e-76	283	Partial (psbC)
30	Circular molecule 2	91.031	223	9	2	15828	16044	16585	16802	2.38e-78	291	Partial (rps2)
31	Circular molecule 1	96.985	199	1	1	34582	34780	86157	85964	1.18e-89	329	Partial (psbD)
32	Circular molecule 3	93.434	198	4	2	16033	16225	31632	31439	6.84e-77	285	Partial (rps2)
33	Circular molecule 1	82.609	184	5	5	21406	21589	40527	40371	7.68e-32	137	Partial (rpoC1)
34	Circular molecule 2	86.339	183	6	3	42592	42769	1923	1755	1.49e-45	182	Partial (psaA)
35	Circular molecule 2	85.629	167	6	5	148851	149017	23298	23150	6.99e-39	159	Partial (ycf2)
36	Circular molecule 2	85.629	167	6	5	91921	92087	23150	23298	6.99e-39	159	Partial (ycf2)
37	Circular molecule 1	100	163	0	0	101705	101867	56706	56544	2.57e-81	302	Partial (rrn16S)
38	Circular molecule 1	100	163	0	0	139071	139233	56544	56706	2.57e-81	302	Partial (rrn16S)
39	Circular molecule 2	89.441	161	7	4	149202	149356	32117	31961	1.92e-49	195	Partial (ycf2)
40	Circular molecule 2	89.441	161	7	4	91582	91736	31961	32117	1.92e-49	195	Partial (ycf2)
41	Circular molecule 2	82.39	159	6	2	24678	24836	47990	48126	1.19e-26	119	Partial (rpoB)
42	Circular molecule 2	94.631	149	1	2	133081	133228	51222	51080	2.44e-58	224	Partial (rrn23S)
43	Circular molecule 2	94.631	149	1	2	107710	107857	51080	51222	2.44e-58	224	Partial (rrn23S)
44	Circular molecule 1	93.151	146	1	2	24051	24196	115099	115235	2.08e-52	206	Partial (rpoB)
45	Circular molecule 1	92.126	127	4	1	151024	151144	58390	58264	5.86e-43	174	Partial (ycf2)
46	Circular molecule 1	92.126	127	4	1	89794	89914	58264	58390	5.86e-43	174	Partial (ycf2)
47	Circular molecule 3	97.414	116	3	0	19838	19953	5607	5722	9.16e-51	198	Partial (rpoC2)
48	Circular molecule 1	97.368	114	2	1	103200	103313	53000	52888	1.62e-48	193	Partial (rrn16S)
49	Circular molecule 1	97.368	114	2	1	137625	137738	52888	53000	1.62e-48	193	Partial (rrn16S)
50	Circular molecule 3	100	106	0	0	106255	106360	19418	19313	3.29e-50	196	Partial (rrn23S)
51	Circular molecule 3	100	106	0	0	134578	134683	19313	19418	3.29e-50	196	Partial (rrn23S)
52	Circular molecule 2	94.286	105	2	1	15293	15393	16480	16584	2.51e-38	158	Partial (atpI)
53	Circular molecule 2	89.109	101	3	3	74841	74941	15464	15372	1.19e-26	119	Partial (psbB)
54	Circular molecule 1	97.98	99	2	0	19708	19806	85088	84990	2.11e-42	172	Partial (rpoC2)
55	Circular molecule 1	83.505	97	5	2	132898	132994	91320	91235	1.31e-14	80.5	Partial (rrn23S)
56	Circular molecule 1	83.505	97	5	2	107944	108040	91235	91320	1.31e-14	80.5	Partial (rrn23S)
57	Circular molecule 1	100	93	0	0	106175	106267	48495	48403	2.11e-42	172	Partial (rrn23S)
58	Circular molecule 1	100	93	0	0	134671	134763	48403	48495	2.11e-42	172	Partial (rrn23S)
59	Circular molecule 1	90.909	88	2	2	101459	101541	56783	56697	1.29e-24	113	IGS (rps7,trnV-GAC)
60	Circular molecule 1	90.909	88	2	2	139397	139479	56697	56783	1.29e-24	113	IGS (trnV-GAC,rps7)
61	Circular molecule 2	97.701	87	2	0	42454	42540	2004	1918	4.21e-36	150	Partial (psaA)
62	Circular molecule 3	88.506	87	0	1	145354	145440	31401	31325	3.44e-20	97.1	IGS (ndhB,trnL-CAA)
63	Circular molecule 3	88.506	87	0	1	95498	95584	31325	31401	3.44e-20	97.1	IGS (trnL-CAA,ndhB)
64	Circular molecule 1	86.25	80	0	4	38642	38721	23741	23673	1.7e-13	76.8	Partial (psbB)
65	Circular molecule 3	97.5	80	2	0	5	84	13242	13163	2.03e-32	137	Complete (trnH-GUG)
66	Circular molecule 1	97.436	78	2	0	31176	31253	57999	58076	9.94e-31	134	Complete (trnD-GUC)
67	Circular molecule 1	93.421	76	5	0	53794	53869	17580	17655	1.29e-24	113	Partial (trnM-CAU)
68	Circular molecule 1	100	55	0	0	137491	137545	123890	123836	2.8e-21	102	IGS (trnI-GAU,rrn16S)
69	Circular molecule 1	100	55	0	0	103393	103447	123836	123890	2.8e-21	102	IGS (rrn16S,trnI-GAU)
70	Circular molecule 1	100	47	0	0	45193	45239	48367	48413	7.85e-17	87.9	Partial (ycf3)
71	Circular molecule 1	97.436	39	1	0	105942	105980	56228	56190	1.02e-10	67.6	Partial (rrn23S)
72	Circular molecule 1	97.436	39	1	0	134958	134996	56190	56228	1.02e-10	67.6	Partial (rrn23S)
73	Circular molecule 3	100	39	0	0	145298	145336	31440	31402	5.79e-13	73.1	IGS (ndhB,trnL-CAA)
74	Circular molecule 3	100	39	0	0	95602	95640	31402	31440	5.79e-13	73.1	IGS (trnL-CAA,ndhB)
75	Circular molecule 1	100	37	0	0	108432	108468	72471	72435	2.84e-11	69.4	Partial (rrn23S)
76	Circular molecule 1	100	37	0	0	132470	132506	72435	72471	2.84e-11	69.4	Partial (rrn23S)
77	Circular molecule 1	94.444	36	2	0	101449	101484	62349	62314	2.21e-07	56.5	IGS (rps7,trnV-GAC)
78	Circular molecule 1	94.444	36	2	0	139454	139489	62314	62349	2.21e-07	56.5	IGS (trnV-GAC,rps7)
79	Circular molecule 1	96.97	33	1	0	25752	25784	147442	147474	2.21e-07	56.5	Partial (psbB)
80	Circular molecule 2	100	33	0	0	148220	148252	53088	53056	2.03e-09	62.1	Partial (ycf2)
81	Circular molecule 2	100	33	0	0	92686	92718	53056	53088	2.03e-09	62.1	Partial (ycf2)
82	Circular molecule 1	100	30	0	0	74429	74458	88185	88156	2.21e-07	56.5	Partial (psbB)
83	Circular molecule 2	100	30	0	0	25755	25784	61468	61439	9.43e-08	56.5	Partial (rpoB)
84	Circular molecule 1	100	29	0	0	24366	24394	19005	18977	7.96e-07	54.7	Partial (rpoB)
85	Circular molecule 1	100	28	0	0	103454	103481	62314	62287	2.86e-06	52.8	IGS (rrn16S,trnI-GAU)
86	Circular molecule 1	100	28	0	0	137457	137484	62287	62314	2.86e-06	52.8	IGS (trnI-GAU,rrn16S)

## Sheet: Tab S8
Table S8: Statistics of RNA Editing Occurrence in Roots, Stems, and Leaves of Centella asiatica
No.	Group	Gene	Predicted	Occurrenced				Matches				Unpredicted				Unpredicted / Occurrenced（tol)
				Root	Stem	Leaf		Root	Stem	Leaf		Root	Stem	Leaf		Root	Stem	Leaf
				counts	counts	counts		counts	counts	counts		counts	counts	counts		%	%	%
	Total	Total	547	725	711	668		514	515	513		211	196	155		100	100	100
1	ATP synthase	atp1	6	6	6	6		5	5	6		1	1	0		6.63507	7.65306	7.74194
2		atp4	10	19	18	15		11	11	11		8	7	4
3		atp6	26	26	27	26		24	24	23		2	3	3
4		atp8	3	8	7	7		5	3	2		3	4	5
5		atp9	2	2	2	3		2	2	3		0	0	0
6	Ubiquinol cytochrome c reductase	ccmB	37	49	49	47		37	37	37		12	12	10		21.8009	21.9388	26.4516
7		ccmC	32	41	40	40		32	32	31		9	8	9
8		ccmFC	20	35	33	30		17	17	16		18	16	14
9		ccmFN	37	33	33	33		26	26	25		7	7	8
10	Cytochrome c biogenesis	cob	16	20	20	17		16	16	16		4	4	1		1.89573	2.04082	0.645161
11	Cytochrome c oxidase	cox1	21	25	25	23		20	22	21		5	3	2		3.79147	3.06122	3.22581
12		cox2	15	17	17	17		15	15	15		2	2	2
13		cox3	15	16	16	16		15	15	15		1	1	1
14	Transport membrane protein	matB	13	24	23	21		10	10	11		14	13	10		6.63507	6.63265	6.45161
15	Maturases	matR	33	58	57	51		29	29	32		29	28	19		13.7441	14.2857	12.2581
16	NADH dehydrogenase	nad1	25	31	31	30		24	23	25		7	8	5		27.4882	27.551	25.1613
17		nad2	30	38	38	37		29	29	28		9	9	9
18		nad3	15	18	18	17		15	15	15		3	3	2
19		nad4	44	52	53	48		43	43	42		9	10	6
20		nad4L	13	16	15	14		13	13	13		3	2	1
21		nad5	27	36	35	33		27	27	27		9	8	6
22		nad6	10	16	15	13		8	9	9		8	6	4
23		nad7	32	40	40	37		32	32	32		8	8	5
24		nad9	10	12	10	10		10	10	9		2	0	1
25	Large subunit of ribosome	rpl5	9	18	17	13		8	7	7		10	10	6		10.9005	11.2245	10.3226
26		rpl10	3	12	10	8		3	3	3		9	7	5
27		rpl16	7	10	10	9		6	5	4		4	5	5
28	Small subunit of ribosome	rps3	11	15	15	17		10	10	10		5	5	7		7.109	5.61224	7.74194
29		rps4	10	14	14	13		7	10	10		7	4	3
30		rps7	2	4	3	3		2	2	2		2	1	1
31		rps12	8	9	9	9		8	8	8		1	1	1
32		rps13	3	3	3	3		3	3	3		0	0	0
33		rps14	2	2	2	2		2	2	2		0	0	0

## Sheet: Tab S9
Table S9: Codon Substitution Profile in Mitochondrial DNA Editing of Centella asiatica Root, Stem, and Leave
Nucleotide Substitutions	Type	Root	Stem	Leaf
Nonsynonymous Substitution	Total	613	544	588
	Pro→Leu	147	144	141
	Ser→Leu	140	50	134
	Ser→Phe	99	97	94
	Pro→Ser	50	49	50
	Arg→Cys	47	45	46
	Leu→Phe	19	49	19
	Ala→Val	8	8	8
	Thr→Ile	12	11	9
	His→Tyr	28	28	26
	Arg→Trp	34	34	34
	Pro→Phe	18	18	17
	Thr→Met	4	4	3
	Arg→End	4	4	4
	Gln→End	3	3	3
Synonymous Substitution	Total	112	105	84
	Ile→Ile	16	15	15
	Phe→Phe	39	33	25
	Val→Val	8	8	6
	Thr→Thr	8	8	7
	Ser→Ser	7	6	4
	Leu→Leu	19	19	14
	Tyr→Tyr	3	4	3
	Pro→Pro	9	9	8
	His→His	1	1	0
	Asn→Asn	1	1	1
	Asp→Asp	1	1	0
	Ala→Ala	0	0	1

## Sheet: Tab S10
Table S10: Tissue Specificity Landscapes of RNA Editing-Derived Promoters and Terminators in Centella asiatica Roots, Stems, and Leaves. Landscapes of RNA Editing-Derived Promoters and Terminators in Centella asiatica Roots, Stems, and Leaves
Organs	Region	Position	Amino position	Codon change	Amino change	Reference	Strand	Coverage-q30	MeanQ	BaseCount[A,C,G,T]	AllSubs	Frequency
Root	cob	1160	387	ACG→AUG	Thr→Met	C	2	32620	37	[4, 25732, 1, 6883]	CT CA CG	0.21
	cox2	443	148	ACG→AUG	Thr→Met	C	2	19565	37	[0, 267, 0, 19298]	CT	0.99
	nad7	224	75	ACG→AUG	Thr→Met	C	2	5817	37	[0, 263, 0, 5554]	CT	0.95
	rpl16	83	135	ACG→AUG	Thr→Met	C	2	4730	37	[0, 4050, 0, 680]	CT	0.14
	atp6	718	240	CAA→UAA	Gln→End	C	2	12623	37	[4, 229, 1, 12389]	CT CA CG	0.98
	atp9	223	75	CGA→UGA	Arg→End	C	2	5907	37	[2, 1419, 10, 4476]	CT CG CA	0.76
	ccmFC	1285	429	CGA→UGA	Arg→End	C	2	2646	37	[0, 440, 0, 2206]	CT	0.83
	nad1	217	73	CGA→UGA	Arg→End	C	2	3554	37	[44, 3168, 0, 342]	CT CA	0.1
	rpl16	454	13	CAG→UAG	Gln→End	C	2	287	37	[0, 28, 0, 259]	CT	0.9
	rpl16	511	63	CAA→UAA	Gln→End	C	2	4465	37	[0, 3185, 0, 1280]	CT	0.29
	rpl5	313	152	CGA→UGA	Arg→End	C	2	36287	37	[3, 30211, 5, 6068]	CT CG CA	0.17
Stem	cob	1160	387	ACG→AUG	Thr→Met	C	2	29344	37.46	[8, 22785, 5, 6546]	CT CA CG	0.22
	cox2	443	148	ACG→AUG	Thr→Met	C	2	23344	37.45	[0, 223, 0, 23121]	CT	0.99
	nad7	224	75	ACG→AUG	Thr→Met	C	2	5783	37.46	[0, 328, 0, 5455]	CT	0.94
	rpl16	404	135	ACG→AUG	Thr→Met	C	2	3802	37.42	[0, 3304, 0, 498]	CT	0.13
	atp6	718	240	CAA→UAA	Gln→End	C	2	14406	37.46	[1, 273, 3, 14129]	CT CG CA	0.98
	atp9	223	75	CGA→UGA	Arg→End	C	2	5598	37.48	[0, 1551, 3, 4044]	CT CG	0.72
	ccmFC	1285	429	CGA→UGA	Arg→End	C	2	2600	37.48	[0, 484, 0, 2116]	CT	0.81
	nad1	217	73	CGA→UGA	Arg→End	C	2	3843	37.49	[130, 3305, 0, 408]	CT CA	0.11
	rpl5	454	152	CGA→UGA	Arg→End	C	2	40567	37.45	[1, 35905, 2, 4659]	CT CG CA	0.11
	rpl16	37	13	CAG→UAG	Gln→End	C	2	218	37.28	[0, 9, 0, 209]	CT	0.96
	rpl16	187	63	CAA→UAA	Gln→End	C	2	3134	37.4	[0, 2236, 0, 898]	CT	0.29
Leaf	cob	1160	387	ACG→AUG	Thr→Met	C	2	11876	40	[0, 10457, 2, 1417]	CT CG	0.12
	cox2	443	148	ACG→AUG	Thr→Met	C	2	8141	40	[2, 98, 1, 8040]	CT CA CG	0.99
	nad7	224	75	ACG→AUG	Thr→Met	C	2	2510	40	[0, 233, 1, 2276]	CT CG	0.91
	atp6	718	240	CAA→UAA	Gln→End	C	2	5476	40	[2, 97, 0, 5377]	CT CA	0.98
	atp9	223	75	CGA→UGA	Arg→End	C	2	1817	40	[1, 301, 0, 1515]	CT CA	0.83
	ccmFC	1285	429	CGA→UGA	Arg→End	C	2	1452	40	[0, 345, 0, 1107]	CT	0.76
	rpl16	37	13	CAG→UAG	Gln→End	C	2	97	40	[0, 8, 0, 89]	CT	0.92
	rpl16	187	63	CAA→UAA	Gln→End	C	2	1858	40	[0, 1349, 0, 509]	CT	0.27
